# Supplementary material for: Spectrum, Time Course, Stages, and a Proposal for the Diagnosis of Histamine Intolerance in General Practice: A Nonrandomized, Quasi-Experimental Study
Source: J Clin Med. 2025 Jan 7;14(2):311. doi: 10.3390/jcm14020311 (PMC11765637; doi:10.3390/jcm14020311)
Supplement: Supplementary file 1 [file jcm-14-00311-s001.zip]

Archive with 2 entries (2 files):
- Supplementary material 2. Educational material and proposed questionnaire.docx
- Supplementary material 1. All data.xlsx
