# Supplementary material for: Spectrum, Time Course, Stages, and a Proposal for the Diagnosis of Histamine Intolerance in General Practice: A Nonrandomized, Quasi-Experimental Study
Source: J Clin Med. 2025 Jan 7;14(2):311. doi: 10.3390/jcm14020311 (PMC11765637; doi:10.3390/jcm14020311)
Supplement: Supplementary file 1 [file jcm-14-00311-s001.zip › Supplementary material 1. All data.xlsx]

## Sheet: Pre-diet Questionnaire
Sex Male: 1 Female: 2	Age	DAO concentration (normal range 10<)	Histamine intolerance frequency score (HFS) 1. Symptoms less than 1 day/month 2. 1-6 days/month (1 day/week) 3. 7-14 days/month (2-4 days/week) 4. 15-21 days/month (4-5 days/week) 5. Symptoms occurring mostly every day	How severe are the symptoms on a scale of 1-10 (10: worst)	Leading symptom according to patient 1. Headache 2. Gastrointestinal symptoms 3. Other	Body weight	Body height	Body masss index	Histamine intolerance (1:yes, empty: no)	suspected MCAD	Diarrhoea	Loose stools	Bloating	Nausea/feeling sick	Vomiting	Irritation of the oral mucosa	Abdominal ache	Early satiety/dyscomfort	Obstipation	Abdominal cramps	Dyspepsia/reflux/heartburn	Belching	Had often stomach ache as a child	Have you ever taken medication for reflux/heartburn?	Headache	Migrain/Migrain-like (pulsating, throbbing half sided) headache	Dull headache	Postprandial somnolence	Dizziness	Parosmia (e.g., smoke)	Complaints connected to sleeping	BPPV	Hand tremor	Sore throat	A runny nose	Coughing	Sneezing	Has asthma bronchiale ever occured (childhood, adulthood) or characteristic asthmatic symptoms where asthma could not be verified	Congested nose	Dyspnoe	Hoarse voice	Feeling a need to clear your throat	Postnasal drip	Non-extrensive hives/urticaria	Atopic dermatitis	Flush	Oedema/swelling	Itching	Other skin complaints
2	27		4	9	1	78	175	25.4694				1		1									1		1		1	1	1				1	1	1	1	1											1
1	32	6.26	4	7	2	72	179	22.4712	1	1	1	1	1				1			1	1	1	1		1	1		1					1	1	1	1	1	1	1			1	1	1		1		1
1	35		4	8	2	79	180	24.3827	1	1	1	1	1	1		1	1	1	1	1	1	1	1		1		1	1	1				1	1	1	1	1		1			1	1			1		1
2	37		3	7	2	58	169	20.3074			1	1	1			1	1	1						1				1	1						1		1				1	1	1					1
2	39	4.4	4	7	3	57	172	19.2672	1				1															1							1		1		1					1
2	39	8.7	3	10	2	48	163	18.0662					1					1		1	1				1		1	1			1
2	37	7.9	4	9	2	62	160	24.2188	1	1		1	1			1	1	1	1	1	1				1		1	1	1			1	1		1				1	1	1	1	1			1	1	1
2	50		2	8	1	53	165	19.4674																	1		1		1						1	1			1	1	1	1	1	1				1
1	41	8.4	2	4	1	78	179	24.3438																																					1			1
2	54		4	9	1	110	164	40.8983													1		1		1		1		1
2	60	4.8	5	10	1	86	172	29.0698	1	1			1	1	1		1				1				1		1	1	1		1			1	1	1	1		1		1	1	1
2	64	8	4	10	1	60	157	24.3418	1	1	1	1	1	1	1			1		1	1	1		1	1		1				1			1	1	1	1					1	1			1		1
2	33		2	9	2	65	163	24.4646			1	1	1				1	1		1	1	1	1					1						1	1		1		1			1	1			1
2	43	1.5	4	10	1	60	167	21.5139	1	1			1	1		1	1	1	1	1	1				1	1		1									1		1			1	1			1			1
2	44		5	9	1	50	160	19.5312						1	1		1	1			1		1		1	1		1	1							1	1		1
1	23		3	4	1	83	189	23.2356			1					1	1	1		1					1		1
1	45		3	5	2	75	170	25.9516						1							1				1		1	1			1			1	1				1		1	1	1	1
2	34		4	10	2	63	171	21.5451	1	1			1	1	1		1	1	1	1	1				1		1	1	1					1	1	1			1
1	42	10.7	3	9	1	65	177	20.7476	1	1			1		1										1	1		1						1	1				1									1
2	59		3	7	1	60	172	20.2812					1									1	1		1		1				1				1	1			1		1	1	1		1
2	32		4	10	1	71	165	26.079				1		1	1				1	1	1	1		1	1	1		1	1		1								1	1
2	44		3	6	1	85	175	27.7551				1	1				1	1			1				1		1		1								1
2	38	7	3	10	2	58	171	19.8352			1	1	1	1	1	1	1	1		1	1	1	1		1	1		1	1	1	1		1		1		1	1		1	1	1	1	1	1	1		1
2	31		4	10	1	49	163	18.4425			1	1	1	1	1			1	1						1	1		1	1		1				1		1											1	1
2	36		3	10	1	63	168	22.3214			1	1	1					1			1		1					1	1						1										1	1
2	28		4	7	2	88	169	30.8112	1	1	1		1		1			1			1				1		1							1											1
2	26		4	10	2	52	165	19.1001	1		1	1	1	1			1		1	1	1	1	1	1	1		1	1	1						1					1	1	1	1
2	46		3	9	1	59	163	22.2063			1	1	1	1		1	1	1		1	1	1	1	1	1		1	1	1	1	1		1		1	1	1		1		1	1						1
2	49		3	9	1	60	169	21.0077					1			1		1	1	1	1		1		1		1	1			1				1				1			1	1	1			1	1
2	45		4	9	1	62	169	21.7079					1				1			1			1		1	1			1						1	1		1	1		1	1	1					1
2	58		3	10	1	60	162	22.8624			1	1	1	1				1		1	1	1		1	1		1	1	1	1	1			1	1				1		1
2	51		3	9	1	67	174	22.1297			1		1				1	1	1	1	1				1	1		1			1				1		1		1		1
2	38	17	4	7	2	58	168	20.5499			1	1	1	1			1	1		1	1	1	1	1	1	1		1	1				1		1	1	1		1		1	1	1
1	49	5	3	6	2	68	171	23.255	1				1	1			1	1	1	1	1		1		1		1	1	1					1	1						1		1					1
2	40		5	10	2	63	156	25.8876			1	1	1	1			1	1		1	1		1	1	1	1	1	1	1		1			1											1			1
2	62		3	9	1	54	164	20.0773					1	1	1		1	1			1		1		1		1		1		1				1	1										1	1
2	41		4	8	1	72	164	26.7698			1			1	1						1			1	1	1		1	1		1			1		1	1	1	1	1	1	1	1						1
2	73		3	6	1	65	164	24.1672					1			1					1							1								1		1	1	1	1	1	1			1
2	47		5	10	1	54	160	21.0938	1	1	1	1	1	1	1		1	1		1	1		1		1	1	1	1	1		1			1	1	1		1	1	1		1	1			1
1	44		3	3	2	68	175	22.2041			1	1	1	1	1			1			1			1	1		1							1	1	1	1	1	1	1		1	1
2	47		3	7	1	49	161	18.9036			1	1	1			1	1				1		1		1	1		1							1	1	1	1	1							1
2	38		3	10	1	62	167	22.231	1	1			1	1		1	1	1	1	1	1	1		1	1	1	1	1	1					1	1						1	1	1		1
2	45	18.8	3	5	2	88	173	29.4029			1		1				1	1			1				1	1		1					1			1	1					1	1	1	1			1
1	39		3	10	1	73	182	22.0384	1	1						1									1	1								1	1	1	1	1	1	1		1	1	1		1		1
2	30	7	3	9	1	65	168	23.03	1	1	1	1	1				1	1			1				1	1		1	1						1		1		1					1		1	1	1	1
2	68		3	3	1	63	153	26.9127	1			1									1				1		1								1	1					1	1	1						1
2	37		3	6	1	63	165	23.1405					1				1			1			1		1	1								1	1		1		1	1				1		1		1
2	36		4	7	1	68	172	22.9854	1	1			1	1	1						1			1	1	1					1				1		1		1
1	51		3	6	1	91	179	28.4011					1					1	1		1				1		1	1									1		1
2	54		3	7	2	80	171	27.3588			1			1	1						1				1	1		1	1											1					1
2	41		3	5	2	82	157	33.2671			1	1	1	1				1		1		1	1		1		1	1									1					1	1			1		1
2	40		3	4	2	61	165	22.4059					1				1				1	1	1		1		1		1					1								1	1
2	44		2	8	2	65	152	28.1337					1					1							1		1	1			1											1	1	1		1		1	1
2	70	23	4	9	2	85	161	32.7919					1	1			1	1		1					1	1			1								1											1
2	36		5	6	1	57	168	20.1956	1	1	1	1	1	1			1	1			1		1		1	1		1							1		1		1					1				1
2	27		3	7	1	61	164	22.68				1					1	1			1		1		1	1		1	1		1		1		1		1	1	1	1
2	22	1.84	5	8	1	80	168	28.3447	1		1	1	1	1	1		1	1		1			1	1	1	1		1	1		1											1
2	50		4	8	2	51	165	18.7328					1					1	1		1	1		1	1		1	1								1												1	1
2	23	5.5	4	6	1	47	155	19.563	1		1	1	1				1	1							1		1	1											1
2	48		4	8	1	52	156	21.3675	1			1	1								1	1	1		1		1
2	20		3	7	3	66	173	22.0522					1			1	1	1	1	1					1		1	1	1		1				1		1		1										1
2	19	10.6	3	4	1	60	161	23.1473	1			1	1				1	1							1		1		1												1	1						1	1
2	45		5	8	1	69	163	25.9701	1	1	1	1	1	1			1	1		1	1	1			1	1		1	1	1	1					1										1
2	25		3	9	1	70	172	23.6614						1	1				1		1				1	1
1	18	2.84	3	6	3	63	175	20.5714										1							1	1		1	1						1		1	1				1	1
2	27		2	7	2	51	163	19.1953			1	1	1												1		1															1	1		1
2	33		4	6	1	56	156	23.0112					1					1			1				1		1	1							1	1	1	1	1				1
2	32	16.4	2	7	1	86	170	29.7578					1	1			1	1		1	1				1		1	1		1
2	29		2	9	1	83	158	33.2479			1	1		1				1			1		1		1		1	1	1						1	1		1	1
1	39	9	4	6	2	75	190	20.7756	1	1	1	1	1				1	1		1	1							1							1		1		1		1	1	1
1	48		5	8	2	62	175	20.2449			1	1	1	1	1		1	1			1			1	1		1	1			1				1	1			1				1			1	1	1
2	23		3	6	2	67	171	22.913	1				1	1	1		1		1	1	1				1	1									1				1
2	42	13.7	4	8	2	94	182	28.3782	1	1		1	1	1	1		1		1	1	1		1	1	1		1	1	1		1			1			1	1	1	1			1				1
2	31		3	3	2	50	160	19.5312	1		1		1				1	1		1	1		1		1		1	1	1						1		1	1	1
2	24		2	8	1	52	171	17.7832			1	1	1	1		1		1			1				1	1		1	1					1	1	1	1	1	1	1		1	1			1
2	42		3	6	1	75	168	26.5731				1	1	1	1			1					1		1	1	1	1	1	1	1								1
1	18		4	7	1	90	190	24.9307			1		1					1		1					1		1	1			1								1			1	1			1
2	25		2	6	3	98	174	32.3689			1		1				1				1				1		1	1		1					1			1	1		1				1
2	21		4	6	2	75	159	29.6665			1	1	1				1	1				1	1					1									1	1
2	40		3	8	1	56	167	20.0796						1	1						1		1		1	1		1															1
2	73		4	7	1	65	157	26.3702				1	1	1			1	1		1	1	1	1	1	1	1		1									1
1	35		3	6	1	100	185	29.2184			1		1					1			1				1	1		1											1							1		1
2	33		5	10	1	60	161	23.1473			1	1	1	1	1		1	1		1	1		1		1	1	1	1	1		1					1							1
2	25		3	5	1	77	161	29.7056	1			1	1	1			1				1	1		1	1	1	1	1		1	1				1		1					1	1		1			1
2	44	12.2	5	10	1	52	172	17.5771	1	1		1	1	1	1		1								1	1	1	1	1	1					1		1	1	1		1		1				1	1
2	34		3	7	1	98	168	34.7222			1	1	1	1	1		1	1			1				1		1	1															1
1	41		3	10	1	77	180	23.7654	1			1	1	1	1			1					1		1	1		1							1		1		1
2	32		1	8	1	50	163	18.8189				1		1	1		1			1	1		1		1	1	1	1								1									1	1
2	40	9.8	5	9	2	58	169	20.3074	1	1		1	1	1			1	1		1	1	1	1		1		1	1	1	1	1				1	1	1	1	1			1	1
2	64		1	7	2	86	156	35.3386			1	1	1	1	1		1	1		1	1	1		1	1		1	1							1							1				1		1
2	45	14	4	6	2	67	162	25.5296			1	1	1	1	1		1			1			1		1		1	1	1		1	1			1				1					1		1
1	28	23	4	8	1	61	179	19.0381				1	1	1	1		1			1	1		1		1	1		1							1	1	1		1							1
2	39	8	5	8	1	49	170	16.955	1	1		1	1	1		1	1	1			1				1	1		1	1		1	1			1		1						1		1
2	51		2	7	2	62	168	21.9671			1	1	1	1			1	1		1	1		1		1	1		1							1	1		1		1		1	1
2	41		5	10	1	50	169	17.5064				1	1	1	1	1	1	1	1	1	1	1		1	1		1	1	1		1					1	1	1				1	1	1	1	1		1
2	52		1	4	3	70	168	24.8016										1							1		1								1		1		1			1	1					1
2	36		4	8	2	57	171	19.4932			1	1	1	1				1							1		1	1	1		1			1	1	1			1		1		1
2	38		3	7	1	64	167	22.9481					1	1	1		1		1	1	1				1	1		1											1			1	1
1	38		3	8	2	54	161	20.8325	1			1	1	1			1	1		1	1		1		1	1		1	1		1				1		1		1			1	1		1			1
1	23		4	8	1	85	198	21.6815				1	1	1			1	1		1	1	1			1	1	1	1						1
2	34		4	3	2	57	172	19.2672	1			1	1				1	1		1								1			1				1		1								1
1	29	3	5	8	1	67	181	20.4511	1			1	1				1	1		1	1		1		1	1		1	1		1			1	1										1			1
2	44	8.5	3	8	1	57	163	21.4536	1	1	1	1	1					1		1			1		1	1	1	1	1		1											1	1			1
1	28	6.4	1	8	3	91	184	26.8785	1				1					1							1		1																			1		1
2	40		3	8	1	80	168	28.3447																	1	1	1		1		1
2	42		4	6	1	60	165	22.0386			1		1	1			1			1					1	1	1																	1		1		1
1	31		4	7	1	83	181	25.335			1	1	1	1			1	1			1				1		1	1	1		1				1		1		1						1			1
2	26		2	9	1	50	164	18.5901	1		1	1	1				1	1		1					1	1		1	1		1			1		1			1			1	1
2	65	1.5	4	8	1	42	150	18.6667			1	1	1	1			1	1		1	1		1		1	1		1							1		1		1			1	1
2	45		2	8	1	106	163	39.8961					1	1				1			1		1	1	1	1		1	1								1		1										1
2	19		4	6	3	60	165	22.0386	1			1	1				1	1			1										1				1		1							1	1			1
1	35		1	7	1	107	172	36.1682			1			1											1	1			1										1
2	54	8.3	3	10	1	66	158	26.4381				1	1	1	1			1		1			1		1		1	1	1								1									1	1
2	38		3	6	1	78	163	29.3575				1	1	1				1			1				1	1		1
2	24		2	7	1	62	173	20.7157	1	1	1	1	1	1	1		1	1		1					1	1	1	1	1		1			1	1				1			1	1	1				1
1	41		4	5	1	65	182	19.6232	1	1		1	1				1	1			1		1	1	1		1	1			1			1	1		1		1			1	1	1		1			1
2	26		4	10	1	49	155	20.3954			1	1	1	1	1			1							1	1		1			1				1	1	1
2	50	9.2	3	10	2	54	160	21.0938			1	1	1	1	1		1	1		1			1		1		1		1		1
2	43		2	8	1	60	165	22.0386	1	1	1	1	1	1	1										1	1		1	1													1	1			1		1	1
2	30	7	1	5	2	50	172	16.901	1		1	1	1	1	1		1	1		1	1		1					1	1	1					1		1		1			1	1					1
2	60		2	8	2	67	158	26.8386	1				1				1				1		1		1	1	1	1
2	54	7	5	7	3	68	168	24.093	1			1	1					1			1			1	1	1		1	1		1				1	1	1					1	1
2	27		4	9	1	81	161	31.2488				1		1	1						1				1	1	1	1	1						1			1	1						1			1	1
2	50		2	8	3	68	163	25.5937				1	1					1			1		1	1	1		1	1	1		1			1	1	1	1		1			1	1
2	42		3	8	1	70	174	23.1206	1				1	1			1		1		1				1	1			1		1			1		1		1		1		1	1		1
1	36	6.7	4	8	3	76	172	25.6896				1	1				1				1			1	1		1	1	1		1				1	1	1	1								1		1
2	54		2	6	2	64	168	22.6757			1	1	1	1	1		1	1		1	1		1	1	1	1	1	1	1		1			1	1	1		1	1			1	1					1
2	61	5.54	2	7	2	70	165	25.7117	1	1	1	1	1	1	1		1	1		1	1				1	1	1		1		1															1
2	37	3.3	4	10	1	63	176	20.3383	1	1	1	1	1	1	1		1				1				1	1		1	1		1				1	1	1		1						1	1		1
2	22		4	10	1	35	154	14.758				1	1	1			1	1	1		1		1		1		1	1	1						1		1		1	1				1		1		1
2	22	3.2	4	8	3	62	158	24.8358	1		1	1	1				1	1		1	1		1		1		1	1	1						1	1	1		1			1	1
2	35		4	7	1	57	168	20.1956			1	1	1	1			1	1		1					1		1	1	1						1		1					1	1		1			1
2	43		2	8	1	65	162	24.7676				1	1	1							1		1		1		1		1						1	1	1	1
2	37		3	5	2	56	162	21.3382	1	1	1	1	1	1			1	1			1			1	1		1	1	1		1			1	1							1	1
2	22		2	6	1	85	158	34.049			1	1	1	1			1	1	1		1				1		1	1			1			1	1	1	1		1			1	1	1
1	32		4	5	1	70	175	22.8571				1	1												1	1	1	1			1											1	1
2	25		3	6	1	80	166	29.0318			1	1	1	1							1			1	1		1		1																1
2	37		2	6	1	65	160	25.3906				1	1	1				1	1	1	1		1	1	1	1		1	1						1		1	1	1					1	1	1		1
2	40	13	3	8	2	48	160	18.75	1	1		1	1	1			1			1	1		1	1	1		1	1			1			1					1			1	1	1
2	35		5	8	1	78	158	31.245				1	1	1	1		1	1		1	1		1	1	1	1	1	1	1	1	1			1			1	1	1			1			1			1	1
2	49		4	3	1	63	160	24.6094			1	1	1					1			1		1		1	1	1								1		1
1	28		3	6	2	105	190	29.0859	1	1	1	1	1	1			1	1	1						1	1	1	1						1	1		1					1	1
2	18		5	8	2	61	180	18.8272			1	1	1	1	1		1			1	1			1				1			1			1	1	1						1	1
1	47	7.1	2	8	2	103	188	29.1421	1		1	1	1				1	1	1	1	1														1		1		1			1	1	1
1	32		4	7	1	93	182	28.0763	1				1	1				1			1		1	1	1	1		1							1	1	1	1	1
2	55		3	7	1	53	164	19.7055	1				1	1						1					1	1	1	1			1				1				1
2	20		3	6	1	80	165	29.3848					1						1	1	1		1		1		1	1	1					1					1
2	52		4	9	2	75	186	21.6788			1	1	1	1	1		1			1					1	1		1			1				1							1
2	23		3	5	2	98	170	33.91			1	1	1					1							1		1	1								1	1		1			1	1	1				1
1	21		5	6	3	73	183	21.7982				1	1							1					1		1	1						1	1		1		1				1		1			1
2	44		2	8	1	70	167	25.0995						1				1			1			1	1	1		1	1	1					1	1	1		1			1	1
1	24		3	6	1	97	180	29.9383	1		1	1	1					1			1				1	1		1	1								1		1			1	1	1	1			1
1	21		4	7	3	65	187	18.5879	1	1	1		1	1				1	1		1			1	1	1		1	1	1	1		1	1	1	1	1	1	1			1	1			1		1
1	65		4	8	1	60	157	24.3418					1	1							1		1		1	1	1	1								1		1											1
2	31		2	8	3	60	162	22.8624				1	1	1	1			1					1	1	1		1	1	1
1	39	9	5	10	3	80	181	24.4193	1	1	1	1	1	1	1		1	1		1	1		1	1	1	1	1	1	1	1		1		1	1	1	1		1			1		1	1	1		1
2	41		3	5	3	70	179	21.847	1			1	1				1	1							1		1	1			1				1	1		1	1	1				1				1
1	24		4	7	2	78	170	26.9896				1	1				1				1		1		1		1	1										1	1	1		1	1		1
2	31		4	10	1	85	168	30.1162			1	1	1	1	1	1	1	1		1	1	1	1		1	1	1	1	1	1	1	1	1	1	1		1	1	1	1	1	1	1	1	1
1	71		4	7	1	75	173	25.0593				1					1								1		1		1					1	1		1		1			1	1
1	30		2	7	1	94	179	29.3374					1	1				1						1	1	1	1	1	1		1			1	1	1	1	1	1				1			1			1
2	49		3	10	3	84	168	29.7619	1	1	1	1	1	1	1			1			1			1	1	1	1	1	1			1		1		1						1
1	46	6	4	8	3	73	176	23.5666	1			1	1					1										1	1		1							1	1						1
1	24	5	5	10	3	75	183	22.3954				1	1				1	1							1	1	1	1																	1
2	33	13.6	3	4	2	55	168	19.487	1	1		1	1				1				1			1	1		1	1			1		1	1	1	1			1			1	1			1
1	34		4	6	1	70	181	21.3669						1							1				1	1			1						1		1		1			1	1
2	19		5	8	1	90	163	33.8741	1		1	1	1	1			1			1			1		1	1		1	1		1		1		1	1	1	1							1			1
2	32		4	8	1	74	178	23.3556			1		1	1			1	1	1	1	1	1		1	1		1	1	1						1				1			1	1		1	1
2	68		1	9	1	56	158	22.4323				1					1		1		1			1	1		1		1			1
2	36		2	5	1	62	162	23.6244					1								1		1		1		1	1							1		1		1			1	1
1	28		2	7	1	63	183	18.8121				1	1					1			1				1	1									1	1	1	1	1			1	1
1	26		3	7	1	100	173	33.4124				1	1	1	1			1		1	1		1		1		1	1							1		1		1					1	1			1
2	69		5	8	3	80	161	30.863													1			1													1	1	1			1	1
1	53		2	5	3	97	164	36.0648			1	1	1				1	1	1	1	1		1	1	1	1	1	1	1		1	1		1	1	1		1	1	1	1	1	1	1	1	1		1	1
2	29		3	7	3	85	158	34.049			1	1	1	1	1		1		1						1		1	1	1						1					1	1							1
2	33		2	4	3	63	170	21.7993			1		1				1								1		1							1		1	1	1				1	1		1			1
2	39	8.3	4	8	1	53	165	19.4674	1	1	1	1												1	1	1		1						1		1
1	28		4	9	1	91	183	27.1731					1	1	1			1			1			1	1	1	1	1			1				1			1	1	1		1
2	26		3	8	1	69	164	25.6544	1		1	1	1				1	1		1	1		1		1		1		1					1	1	1	1		1							1
1	33		1	4	3	103	175	33.6327	1			1									1			1	1		1	1								1		1	1			1	1	1	1			1
2	44		2	9	1	67	160	26.1719					1	1	1				1						1	1			1						1		1					1
2	28		4	3	1	83	156	34.1059				1	1				1	1		1			1		1	1		1			1						1								1			1
2	22		3	8	1	64	157	25.9645					1	1	1		1	1							1	1		1			1		1			1		1
2	23		3	8	1	65	158	26.0375					1								1				1	1		1								1	1	1	1
1	37		3	6	2	87	165	31.9559					1					1			1							1								1						1	1
1	35		4	7	1	124	176	40.031			1	1					1	1		1					1	1	1	1	1		1				1
2	23		2	7	1	61	173	20.3816					1	1			1						1		1		1		1		1					1				1					1			1
1	45		2	4	1	103	180	31.7901				1									1				1	1	1	1
2	27		2	6	1	59	177	18.8324						1							1				1	1	1	1	1						1		1		1			1	1
2	35		4	10	2	60	175	19.5918					1				1	1		1			1					1									1							1	1
1	20		2	6	1	100	188	28.2933	1	1	1		1								1				1		1	1									1	1
2	18		4	10	1	51	168	18.0697						1	1										1		1	1	1		1				1		1
2	56	4	3	6	2	55	164	20.4491	1	1			1					1		1	1				1		1								1							1	1			1
2	37		3	10	1	42	157	17.0392	1	1	1	1	1	1			1	1			1		1	1	1	1		1	1			1		1	1	1	1				1	1	1	1		1
2	48		4	7	1	79	175	25.7959				1	1	1			1	1							1	1	1	1							1	1	1	1	1		1
1	69		3	5	1	81	178	25.565										1			1				1		1	1	1						1	1	1		1							1
2	43		5	9	2	58	175	18.9388	1				1	1			1	1	1	1			1		1		1	1			1				1	1	1		1	1	1	1	1					1
2	38	9	4	7	1	70	175	22.8571	1			1	1	1			1			1			1		1		1	1			1								1			1	1	1	1			1
2	26		2	7	1	62	158	24.8358				1		1					1		1				1	1	1	1						1		1	1		1		1				1
1	39		2	6	1	83	183	24.7843	1			1													1	1	1	1							1		1					1	1		1			1
2	41	7	3	7	1	67	167	24.0238	1	1		1	1	1			1	1		1			1		1	1	1	1	1					1					1			1	1			1		1
1	40	20	4	8	1	80	168	28.3447			1	1	1	1			1			1	1				1	1	1	1	1		1			1	1	1	1	1	1	1	1	1	1			1		1
1	34		3	7	2	56	172	18.9292				1	1				1	1	1	1	1			1	1		1	1			1								1			1
1	37		4	8	1	57	155	23.7253	1	1	1	1	1	1			1	1	1		1	1	1	1	1	1	1	1			1			1	1				1			1	1	1	1
2	25		2	10	1	59	168	20.9042					1	1	1			1	1						1	1	1																		1
1	34		4	10	3	74	181	22.5878	1		1	1	1					1			1			1	1		1	1	1		1							1	1						1
2	69		3	6	2	67	152	28.9993			1	1	1	1			1	1		1	1	1	1		1		1	1			1				1		1		1			1	1		1
1	36		3	7	1	127	175	41.4694				1	1								1			1				1							1	1	1	1	1			1
1	34		3	8	1	90	158	36.0519			1	1	1	1	1		1				1			1	1	1		1						1	1	1	1		1
1	22		1	4	3	51	163	19.1953						1														1							1				1			1	1		1
1	45		3	9	1	58	160	22.6562			1	1	1	1	1		1	1	1		1		1	1	1	1		1						1	1										1			1
1	45		2	7	1	62	162	23.6244				1	1				1	1	1		1				1		1	1	1						1	1	1		1			1	1		1
1	52		2	8	1	72	170	24.9135				1	1	1	1			1			1				1	1	1							1		1								1		1
1	28		2	7	1	70	182	21.1327			1	1	1	1											1	1	1	1							1	1	1		1			1	1
1	37		1	5	3	72	173	24.0569				1	1										1		1		1	1							1	1	1	1	1			1	1		1			1
1	64		5	8	3	72	160	28.125	1	1			1				1	1	1	1	1			1	1	1		1	1		1				1		1		1			1	1	1		1	1	1
2	20		3	8	1	65	157	26.3702			1	1	1	1				1			1			1	1	1	1	1							1		1		1			1	1
[truncated: 88 more columns]

## Sheet: Post-diet questionnaire
Dietary steps of intrducing new foodstuff: 1. keeping a diary, only exclusion 2. limited exclusion diet with restricted amounts of food and step-by-step introduction of foodstuff 3. strict one-by-one introduction of foods	Histamine intolerance frequency score (HFS) 1. Symptoms less than 1 day/month 2. 0-6 days/month (1 day/week) 3. 7-14 days/month (2-4 days/week) 4. 15-21 days/month (4-5 days/week) 5. Symptoms occurring mostly every day	How severe were the symptoms before the diet on a scale of 1-10	Diet score 1. a diet that requires small adjustments, is occasional, exclusion of only some foods and beverages (e.g., alcohol) 2. high histamine foods (labeled "3") are omitted, minor restrcitions in everyday life 3. foods with moderate histamine content are mostly excluded (labeled "2"), medium restrictions 4. mostly self-prepared foods, prefers basic foods when eating not at home, medium to st…	After diet HFS (0-5, 0: no symptoms)	After diet symptom severity (1-10, 0: no symptoms)	Are there any errors in the diet (such as foods with higher histamine content) (1. yes, 0. no, empty no information)	Final diet: 1. Consuming trusted, limited foodstuff 2. exclusion diet 0: no diet	Headache that occur simultaneously with a relative after a shared meal (1: yes, 0: no empty: no information)	Did the low-histamine diet reduce your need for sleep? (1. yes 0. no empty: information not interpretable)	Did you find DAO enzime tablets/capsels to be helpful? (1. yes, 0. no, empty: was not applied)	Did the diet affect your mood? (1. yes, betterment 0. no empty: not interpretable)	Do you experience sudden lethargy when a mistake is made in your diet and symptoms start to manifest? (1. yes 2. no 0. information not interpretable)	Intercurrent diseases worsen symptoms (1: yes, 0: no, empty: no information or does not know)	Does any of your family members also do the diet and if yes, how old is the relative (0: no, empty: no information)	Most relevant symptom in case of dietary mistake 1. headache 2. gatrointestinal 3. lethargy 4. commanding sleepiness 5. coughing 6: dyspepsia 7: nasal congestion/rhinorrhea (empty: no information or does not know)	How many hours pass after a meal before a headache manifests following a dietary error? (empty: no information or does not know)	Do your symptoms depend on the quantity of histamine containing foods consumed (1: yes, empty: no information or does not know)	How many hours pass after a meal before symptoms manifest following a dietary error? (empty: no information or does not know)	How many symptom timelines do you feel are applicable to you? (Fig. 4.)	How many symptom stages do you feel are applicable to you? (Fig. 2.)	Suspected mast cell activation syndrome	How many timelines from Figure 4 do you experience?	How many stages From Figure 2. do you experience?
3	5	10	5	1	1	0	1	1	1	1	1	1	1	12	3	1	1	0	4	4	1	4	4
1	3	5	2	1	1	0	2					0	1	12	5			0	3	3	1	3	3
2	3	9	3	0	0		2		1	1	1	1					1	0.5
1	4	10	1	3	3	1	1											2	4	3	1	4	3
3	5	6	5	0	0		1	1	1	0	1	1			3		1	0	3	3	1	3	3
1	3	6	3	2	1	1	2		1		1	1	1		4			2	3	3	1	3	3
1	4	7	1	2	5	1	2	1				1	1					2	4	4	1	4	4
1	4	8	1	7	3	1	2					1	1	9.11		1	1	1	4	4	1	4	4
1	5	8	1	3	3	1	2			1		0	1		2		1	0			1
1	4	7	2	1	1		2		1		1		1				1	0.5	4	3	1	4	3
1	5	8	1	2	4		2						1
1	3	4	1	2	5	1	2
3	4	10	4	3	9		2		0		1	1	1					1	4	3	1	4	3
1	4	7	1	1	1	1	2					1				1		0			1
1	3	6	1	2	4		2														1
2	5	10	3	1	1		2				1							2	4	3	1	4	3
1	3	10	1	2	1		2
2	5	9	4	0	0		2		1		1		0		2		1	1	2	2	1	2	2
1	4	8	3	3	3		2		1	1		1	1		2	0.5	1	1	3	2	1	3	2
1	4	3	3	1	2	1	2		1						2		1	2	2	2		2	2
3	5	8	5	0	0		2		1		1	1	1		2	1	1	1
3	5	10	5	1	3		2	1	1		1	1	1		1	2	1	0.2
1	3	8	2	1	1		2	0			1	1		0	2	2	1	0.2
2	1	5	2	0	0	1	2				1				2			1			1
1	2	7	2	3	1	1	2										1	2			1
1	2	8	2	1	2	1	2				1	1			2	3	1	4
2	4	7	2	2	4	1	2					1			2		1	2	4	3	1	4	3
1	5	10	2	6	3	1	2	0			1	1	1	0	1	0.5	1	0.5
1	3	8	2	1	1	1	1	0	0		1	1	1	0	2	0	1	0.5	2	2		2	2
1	3	10	1	2	6	1	1				1	1	1		1	4	1	2	4	3	1	4	3
2	3	8	3	2	2	1	1		1		1	1	1	0	2	0.5	1	0.2	4	3		4	3
2	4	10	4	3	2	1	1		1			1			2	1	1	2			1
3	4	8	5	0	0		1	1	1		1				7	1	1	1			1
1	4	8	2	3	5	1	1					1			1	0.5	1	1
1	4	9	1	1	3		1						1		1			0.5
1	3	9	2	2	5		2
1	4	10	2	3	7		1														1
3	5	8	5	4	7	1	1					1				1	1	1	4	3		4	3
1	1	8	1	0	0		1
1	4	5	2	3	4		1												4	4		4	4
1	3	7	2	2	5		1														1
2	5	7	3	2	2	1	2		1		1	1			1	1	1	1	3	2	1	3	2
3	3	5	2	3	1	1	1					1	1		2	1	1	1	2	2	1	2	2
1	3	6	3	1	2	1	1								1	1.5	1	1.5
1	2	8	2	1	2	1	1					1	1		1	0.5	1	0.5
1	3	6	1	2	5		0												2	2		2	2
1	4	6	1	2	3	1	2		0			1			7		1	0.5
1	3	3	1	2	2	1	2												2	2	1	2	2
0			0			1	2					1	1		1	0.5		0.5	3	2	1	3	2
2	3	5	1	2	3	1	2					1	1		1.2	1	1	1
2	4	6	3	3	4	1	2		1		1	1	0		2		1	0.5			1
0			0			1	0						1		1			0.25	3	3	1	3	3
1	3	8	3	0	0		1				1	1	0		1	1	1	1			1
1	4	8	4	0	0	1	2		1		1		1		2	1
0	4	7	1	1	4	1	1		1			1			1	2	1	2	3	3		3	3
1	2	8	3	1	1	1	2		1		1	1	1		2		1	4
0			0			1	0				0		0		1						1
1	4	8	1	1	4	1	1				0		0		2		1	0.1			1
1	5	8	1	3	5	1	1				0				2	1	1	1
2	3	3	3	1	5	1	2					1	1		4	3	1	2	3	2	1	3	2
1	2	9	1	0	0	1	2				1	1	1		1	2	1	3
1	3	4	4	1	2	1	2								2	1	1	1			1
1	3	10	3	1	5	1	2								1			2
1	4	6	3	0	1	1	2								1	1	1				1
1	4	10	4	1	3	1	2								2		1	0.5
1	3	6	1	2	4	1	2								2	1	1	2			1
1			0			1	0						1		2		1	0.5	3	2	1	3	2
1	3	10	1	2	7	1	2					1	1		2	2	1	1	3	2		3	2
1	4	7	3	1	3	1	2			1	1	1	1		2	1	1	0.5
1	5	9	1	3	7	1	2					1	1		2	2	1	1	3	2		3	2
1	2	6	3	1	6	1	2				1		1		1		1	1
3	3	7	3	2	2	1	1				1	1	1		2		1	0.5	4	3	1	4	3
0			0			1	0						1				1	3	4	3	1	4	3
1	3	8	1	3	6	1	1					1	1		1	2	1	2	4	3		4	3
3	4	10	5	2	7	1	1				1	1	1		3	0.5	1	0.5	3	2	1	3	2
1	2	6	1	1	0	1	2				1				2	1	1	1	4	3		4	3
1	5	8	2	4	4	1	2	1				1		32	7	0.5	1	0.5	2	2	1	2	2

## Sheet: Upper respiratory symptoms
Suspected histamine intolerance 1:yes, 0:no	Number of patient-doctor meetings 01.09.2021-27.09.2024. with upper respiratory symptoms in primary care
0	3
0	1
0	1
1	3
1	6
0	11
0	2
0	1
0	3
0	4
0	17
0	1
0	2
0	1
0	1
0	2
0	2
0	6
1	3
0	1
0	1
0	5
0	1
0	5
0	6
0	3
1	1
0	3
1	6
0	3
0	4
0	4
0	5
0	1
0	1
0	3
0	1
0	2
0	14
0	4
1	4
1	11
0	5
0	1
1	9
0	1
0	1
0	6
0	9
1	12
0	1
0	8
0	2
0	6
0	2
0	1
1	5
0	1
0	8
0	1
0	1
0	8
0	1
0	2
0	2
0	3
0	1
0	8
1	13
0	1
0	4
0	3
0	2
0	3
0	4
0	3
1	4
0	1
0	1
0	1
0	1
0	3
0	2
0	1
0	1
0	4
0	2
0	2
1	8
0	1
0	9
0	3
0	2
0	2
0	9
0	3
0	6
0	3
0	1
0	3
1	6
0	1
0	5
0	5
0	3
0	1
0	2
0	1
0	2
0	1
0	1
0	4
0	1
0	7
0	1
0	2
1	2
0	7
0	4
0	1
0	3
0	1
0	1
0	5
0	7
0	4
0	8
0	1
0	1
0	6
0	2
0	1
0	1
0	5
1	4
0	1
0	14
0	2
0	2
0	14
0	4
0	1
0	4
1	6
0	2
1	2
0	4
0	1
0	1
0	2
0	2
1	5
0	2
0	1
0	11
0	1
0	3
0	2
0	1
0	1
0	1
0	2
0	2
0	4
0	2
1	10
1	4
1	3
0	9
0	9
0	1
0	2
0	7
0	1
0	1
0	2
0	13
0	1
0	2
0	3
1	18
0	10
0	7
0	1
0	2
0	1
0	1
0	9
0	1
0	1
0	1
0	1
0	3
0	3
0	3
0	4
0	4
0	5
0	1
0	2
0	3
0	4
0	3
0	1
0	2
0	5
0	7
0	8
0	2
0	2
1	1
0	2
0	1
0	3
1	2
0	2
0	3
0	2
0	1
0	10
0	3
0	1
0	3
0	1
0	3
0	3
0	3
0	3
1	2
0	6
0	4
0	1
1	3
0	2
1	10
0	1
1	8
0	2
0	1
1	8
0	1
0	1
0	8
0	1
0	6
1	18
0	1
0	5
0	3
1	3
0	2
0	5
0	4
0	5
1	6
0	5
0	2
0	2
0	1
0	1
0	3
0	2
0	3
0	5
0	6
0	4
0	1
0	1
0	1
0	2
0	4
0	2
0	2
0	3
0	4
0	1
1	24
0	3
0	1
0	1
0	1
0	6
0	4
0	1
0	2
1	3
0	1
0	6
0	10
0	5
1	5
0	4
1	5
0	6
0	3
0	12
0	3
0	2
0	3
0	1
0	3
0	1
0	1
0	5
0	1
0	3
0	3
1	4
0	8
0	8
0	1
0	2
0	4
0	1
0	3
0	1
0	3
0	1
0	3
0	2
0	2
1	2
1	5
0	4
0	1
0	1
0	2
0	1
0	3
0	1
0	1
0	2
0	4
0	1
0	2
0	1
1	6
0	2
0	6
0	5
0	2
0	1
1	7
0	4
0	1
0	3
0	1
0	6
0	1
0	4
0	2
0	7
0	1
0	3
0	1
0	6
0	3
0	2
0	5
0	2
0	1
0	4
0	2
0	4
0	2
1	6
0	3
0	2
1	5
0	4
0	1
1	9
0	2
1	4
1	6
0	1
0	2
0	3
0	2
0	8
1	19
0	6
0	1
0	1
0	7
0	1
0	6
0	3
0	4
0	1
0	1
1	10
0	1
0	2
0	3
0	1
0	1
0	2
0	9
0	4
1	4
1	8
0	1
0	1
0	3
0	1
0	1
0	6
0	6
0	8
0	1
0	1
1	11
0	1
0	1
1	4
0	4
0	10
0	2
1	1
1	11
0	18
0	1
0	1
0	3
0	3
0	1
0	1
1	2
0	4
0	1
1	5
0	1
0	1
0	4
0	1
0	1
0	5
1	12
0	1
0	2
0	4
0	1
0	1
0	3
0	4
0	5
1	2
0	3
0	7
0	1
0	1
0	9
0	9
0	2
0	1
0	3
0	1
0	1
0	1
0	1
0	3
0	4
0	1
0	1
0	3
0	2
0	12
0	1
0	4
0	2
1	3
0	8
0	1
0	14
0	1
0	1
0	4
0	1
0	2
0	11
0	3
0	1
0	1
0	9
0	1
0	1
0	4
0	3
1	7
0	2
0	3
1	7
0	2
0	3
0	3
0	4
1	9
0	2
0	1
0	1
0	1
0	4
0	4
0	3
0	1
0	6
0	2
1	8
0	1
0	1
0	4
0	1
0	6
0	3
0	1
0	4
0	2
0	1
0	6
0	1
0	1
0	3
0	9
0	1
0	2
0	5
0	2
0	3
0	2
1	1
0	8
0	1
0	1
0	2
0	1
0	3
0	3
0	3
0	1
0	1
0	1
0	6
0	1
1	7
0	1
0	5
0	2
0	1
0	3
0	4
0	3
0	3
0	1
0	4
0	4
0	3
1	7
1	3
0	1
0	2
0	1
0	3
0	5
1	6
0	2
1	14
0	5
0	1
0	3
0	4
0	4
0	9
1	8
0	3
0	2
0	5
1	2
1	7
0	5
0	1
1	7
0	4
0	2
0	1
1	7
0	1
0	7
0	1
1	2
0	2
0	1
0	4
1	5
0	1
0	4
1	12
0	1
0	1
1	3
0	1
0	2
0	1
0	7
0	1
0	1
0	1
0	3
0	1
0	1
0	2
0	5
1	8
1	4
1	1
0	4
0	5
0	2
1	1
0	1
0	1
0	3
0	4
0	2
0	1
1	2
1	6
1	2
0	2
0	6
0	5
0	4
0	2
0	1
1	3
0	2
1	11
0	2
0	10
0	8
0	1
0	3
0	1
0	2
0	1
0	2
0	1
0	1
0	1
0	5
0	1
0	3
0	9
1	5
0	1
0	1
0	4
0	1
0	8
0	3
0	5
1	7
0	4
1	1
0	3
0	3
0	4
0	2
0	1
1	5
0	2
0	2
0	5
0	3
0	1
0	4
0	1
0	1
1	7
0	2
0	1
0	3
0	1
0	1
0	6
0	2
0	6
0	3
0	1
0	1
0	2
0	10
0	2
0	5
1	2
0	1
0	1
0	2
0	4
0	3
0	2
1	9
1	5
0	3
0	5
0	3
0	1
0	3
0	1
0	1
0	4
0	4
0	2
0	1
0	1
0	7
0	4
0	4
0	5
0	7
0	1
1	2
0	2
0	2
0	4
0	1
0	3
0	2
0	1
0	1
0	3
0	12
1	6
1	12
0	2
0	8
0	2
1	8
0	6
0	2
0	9
0	8
0	2
0	1
0	3
0	9
0	3
0	1
0	3
0	3
0	4
1	4
0	1
0	1
1	8
0	1
0	1
0	3
0	1
1	15
0	1
0	2
0	1
0	2
0	1
0	8
0	3
0	8
1	2
0	4
0	1
0	2
1	8
1	8
0	5
0	1
0	1
0	2
1	28
0	1
0	1
1	9
0	4
0	5
0	1
0	1
0	4
0	17
0	2
0	2
0	1
0	1
0	2
1	9
0	4
0	1
0	3
0	3
0	1
1	2
0	2
0	4
0	8
0	5
0	4
0	3
0	1
0	2
1	12
0	2
0	1
0	5
0	3
0	2
1	13
0	1
0	2
0	1
0	3
0	8
0	1
0	2
0	5
0	2
0	4
0	4
0	1
0	1
0	1
1	11
0	2
0	9
0	4
0	1
0	2
0	3
0	1
0	1
0	1
0	13
0	1
1	11
0	6
0	5
0	1
0	3
0	5
0	4
0	2
0	8
0	2
0	2
0	1
0	1
0	4
0	3
0	7
0	1
0	1
0	1
0	2
0	2
0	1
0	2
0	2
0	3
1	5
0	7
0	1
0	2
0	1
0	2
0	1
0	4
0	1
0	5
0	1
0	8
0	5
0	1
0	2
0	1
0	3
0	1
1	21
0	2
1	8
0	8
1	6
1	7
0	3
0	8
1	4
0	9
0	9
0	1
0	4
0	5
0	2
0	4
0	2
0	4
0	1
0	3
0	2
0	4
0	2
0	4
0	2
0	4
0	4
1	1
0	1
0	6
0	13
0	7
0	6
0	2
0	1
0	2
0	2
0	5
1	3
0	1
0	6
0	4
0	3
0	2
0	1
0	2
0	3
0	1
0	1
0	2
0	5
0	4
0	7
0	5
0	1
0	1
0	1
0	4
0	1
1	10
0	2
0	2
0	1
0	18
0	1
0	2
1	4
1	2
0	1
1	5
0	4
0	4
0	1
0	2
0	4
0	13
0	1
0	5
0	14
1	7
0	3
0	1
0	2
0	3
0	8
1	5
0	1
0	1
0	7
0	5
0	6
0	3
0	2
0	1
0	4
1	6
0	1
0	2
0	4
1	5
0	2
0	9
1	12
0	5
0	3
0	1
0	1
1	6
0	1
0	2
0	2
0	1
0	3
0	2
0	2
0	1
0	3
0	10
0	4
0	3
0	2
0	2
0	2
0	2
0	1
0	12
0	3
0	1
0	1
0	3
0	1
0	2
1	2
0	1
0	7
0	4
0	3
1	7
0	13
0	2
1	13
1	8
0	2
0	1
0	1
0	3
0	2
0	4
1	5
0	5
0	10
0	6
0	8
0	1
1	5
0	6
0	4
0	2
0	4
1	6
0	8
0	1
0	4
0	1
0	2
0	6
1	7
0	10
0	6
0	3
0	2
0	1
0	1
0	5
1	3
0	2
0	2
0	4
0	1
0	9
0	2
0	7
1	5
	3831
